# Supplementary material for: Current patient attitudes to artificial intelligence applications in radiology
Source: Br J Radiol. 2026 Apr 2;99(1182):1149–55. doi: 10.1093/bjr/tqag077 (PMC13195512; doi:10.1093/bjr/tqag077)
Supplement: tqag077_Supplementary_Data [file tqag077_supplementary_data.zip]

Archive with 5 entries (5 files):
- Supplemental material.docx
- supp_fig_1.png
- supp_fig_2.png
- supp_fig_3.png
- supp_fig_4.png
